# Supplementary material for: Dating genomic variants and shared ancestry in population-scale sequencing data
Source: PLoS Biol. 2020 Jan 17;18(1):e3000586. doi: 10.1371/journal.pbio.3000586 (PMC6992231; doi:10.1371/journal.pbio.3000586)
Supplement: S1 Movie — The change in coalescence rate (intensity) over time for the two haploid genomes (chromosome 5) of target individual HG00733 (Puerto Rican in the American ancestry group) with all other genomes available through the TGP as comparator individuals; 5,070 haploid genomes in total, including related individuals that had been removed in the final release Phase 3 panel. Computations of the CCF and coalescent intensities are based on 2.3 million variants dated (joint clock model) on chromosome 5 from the TGP, retained after excluding variants of low estimation quality and inconsistent ancestral allele information. The movie shows the intensity scaled by the maximum over the TGP sample (top two panels), in which chromosomes are distinguished by maternal and paternal modes of inheritance (determined from coalescent intensity inferred with both parental genomes). The scaling factor (maximum of coalescent intensity across the sample) is shown separately (bottom left). An estimate of the effective population size (Ne equivalent; bottom right) is obtained from the scaling factor and the number of generations within a given time interval (epoch). The two lines show the Ne equivalent inferred for the maternally and paternally inherited chromosomes of the target individual. Epochs are shown on a sliding window, moving back in time, with epoch size as indicated (bottom). The full result data set for HG00733 is available online at https://human.genome.dating/ancestry/HG00733. CCF, cumulative coalescent function; TGP, 1000 Genomes Project. (TXT) [file pbio.3000586.s011.txt]

S1 Movie
========

File size: 188.08 MB
Duration:  1 min

Permanent link (YouTube):
  https://www.youtube.com/watch?v=ESMeiG7xpzU

Permanent link (FigShare):
  https://doi.org/10.6084/m9.figshare.11340593.v1
