# Supplementary material for: Dating genomic variants and shared ancestry in population-scale sequencing data
Source: PLoS Biol. 2020 Jan 17;18(1):e3000586. doi: 10.1371/journal.pbio.3000586 (PMC6992231; doi:10.1371/journal.pbio.3000586)
Supplement: S2 Movie — The TGP sample consists of 2,535 individuals from 26 population groups, including related individuals that had been removed in the final release Phase 3 panel. We first computed the CCF for each of the 5,070 haploid genomes in turn with every other genome, separately for chromosomes 1–22. This was based on age estimates of 34.4 million variants dated using TGP data (joint clock model), retained after excluding variants of low estimation quality and inconsistent ancestral allele information; CCFs were then aggregated per diploid individual and across chromosomes. We then calculated the CIF from the aggregated CCF of each pair of individuals. Ancestral relationships are shown in a matrix (left), where colors indicate the coalescent intensity between each pair of individuals, scaled per target individual (rows) by the maximum over the sample per time interval (epoch). Labels indicate the continental population as defined in the TGP, which can be further subdivided into smaller population groups (see legend at end of movie). The movie shows ancestry backwards in time, where coalescent intensity is calculated in a sliding window with epoch size as indicated (top right). An estimate of the effective population size (Ne equivalent) is obtained per target individual from the maximum coalescent intensity across the sample and the time covered by a given epoch (bottom right); colors indicate an individual's ancestry group. Full result data sets for each individual are available online at https://human.genome.dating/ancestry/index#TGP. CCF, cumulative coalescent function; CIF, coalescent intensity function; TGP, 1000 Genomes Project. (TXT) [file pbio.3000586.s012.txt]

S2 Movie
========

File size: 212.88 MB
Duration:  1 min

Permanent link (YouTube):
  https://www.youtube.com/watch?v=-uOqRBoE1CE

Permanent link (FigShare):
  https://doi.org/10.6084/m9.figshare.11340599.v1
