# Supplementary material for: Dating genomic variants and shared ancestry in population-scale sequencing data
Source: PLoS Biol. 2020 Jan 17;18(1):e3000586. doi: 10.1371/journal.pbio.3000586 (PMC6992231; doi:10.1371/journal.pbio.3000586)
Supplement: S3 Movie — The SGDP sample consists of 278 individuals from 130 populations in the publicly available SGDP sample. We estimated the CIF from the aggregated CCF for each pair of individuals. CCFs were inferred separately per chromosome between each of the 556 haploid genomes as target in turn with all others as comparator genomes, based on 11.7 million variants dated under the joint clock model in the SGDP (chromosomes 1–22) and retained after excluding variants of low estimation quality and inconsistent ancestral allele information. These were then aggregated per diploid individual across chromosomes. As for S2 Movie, ancestral relationships are shown in a matrix (left), moving back in time, in which colors show the scaled coalescent intensity per epoch (as indicated on the timeline; top right). Individuals are labeled according to their population group as defined in the SGDP sample (see legend at end of movie). Full result data sets for each individual are available online at https://human.genome.dating/ancestry/index#SGDP. CCF, cumulative coalescent function; CIF, coalescent intensity function; SGDP, Simons Genome Diversity Project. (TXT) [file pbio.3000586.s013.txt]

S3 Movie
========

File size: 214.78 MB
Duration:  1 min

Permanent link (YouTube):
  https://www.youtube.com/watch?v=ffJRsbc9VLU

Permanent link (FigShare):
  https://doi.org/10.6084/m9.figshare.11340602.v1
